# Supplementary material for: Interactions between Damaged Hair Keratin and Juglone as a Possible Restoring Agent: A Vibrational and Scanning Electron Microscopy Study
Source: Molecules. 2024 Jan 9;29(2):320. doi: 10.3390/molecules29020320 (PMC10819223; doi:10.3390/molecules29020320)
Supplement: Supplementary file 1 [file molecules-29-00320-s001.zip]

Archive with 1 entries (1 files):
- molecules-2749025-supplementary.pdf
